# Supplementary material for: Stability of ACE2 Peptide Mimetics and Their Implications on the Application for SARS-CoV2 Detection
Source: Biosensors (Basel). 2023 Apr 13;13(4):473. doi: 10.3390/bios13040473 (PMC10136198; doi:10.3390/bios13040473)
Supplement: Supplementary file 1 [file biosensors-13-00473-s001.zip]

Archive with 1 entries (1 files):
- biosensors-2291832-supplementary.pdf
